# Supplementary material for: Noncanonical DNA Cleavage by BamHI Endonuclease in Laterally Confined DNA Monolayers Is a Step Function of DNA Density and Sequence
Source: Molecules. 2022 Aug 17;27(16):5262. doi: 10.3390/molecules27165262 (PMC9416302; doi:10.3390/molecules27165262)
Supplement: Supplementary file 1 [file molecules-27-05262-s001.zip]

Archive with 1 entries (1 files):
- molecules-1819237-supplementary.pdf
